# Supplementary material for: Medication Adherence among Patients with Chronic Diseases in Saudi Arabia
Source: Int J Environ Res Public Health. 2022 Aug 15;19(16):10053. doi: 10.3390/ijerph191610053 (PMC9408114; doi:10.3390/ijerph191610053)
Supplement: Supplementary file 1 [file ijerph-19-10053-s001.zip]

Archive with 1 entries (1 files):
- ijerph-1798383-supplementary.pdf
